# Supplementary material for: Large-Scale Chemical Similarity Networks for Target Profiling of Compounds Identified in Cell-Based Chemical Screens
Source: PLoS Comput Biol. 2015 Mar 31;11(3):e1004153. doi: 10.1371/journal.pcbi.1004153 (PMC4380459; doi:10.1371/journal.pcbi.1004153)
Supplement: S1 Table — Complete list of benchmark compound data in SMILES notation and their target prediction results analyzed by CSNAP and SEA approaches respectively. The SMILES data were converted from the original benchmark compound SD file downloaded from the DUD LIB VS 1.0 set (http://dud.docking.org/). The top hits ranked by each respective measure (S-score or E-value) were recorded (CSNAP top hit or SEA top hit). If the labeled target did not match the top hit, the rank of labeled targets were identified as rank (labeled) and the corresponding scores were recorded as S-score (label) or E-val (label) respectively. (XLS) [file pcbi.1004153.s014.xls]

## Sheet: Sheet1
ACE	ACE	CSNAP top hit	S score	rank (label)	S score (label)	SEA top hit	E-val	rank (label)	E-val (label)
C[C@@H](C(=O)[O-])NC(=O)CCS	ZINC03814157	Angiotensin-converting enzyme	8	1	8	Beta-lactomase	1.75e-6	NA	NA
C1C[C@H](N(C1)C(=O)CCS)C(=O)[O-]	ZINC03814167	Angiotensin-converting enzyme	27	1	27	Prolyl endopeptidase	2.18e-74	6	1.28e-48
C1CN(C(=C1)C(=O)[O-])C(=O)CCS	ZINC03814162	no prediction	NA	NA	NA	no prediction	NA	NA	NA
C[C@@H](CS)C(=O)N1CCC[C@@H]1C(=O)[O-]	ZINC03814191	Angiotensin-converting enzyme	27	1	27	Angiotensin-converting enzyme	3.25e-83	1	3.25e-83
C[C@H](CS)C(=O)N1CCC[C@H]1C(=O)[O-]	ZINC03812885	Angiotensin-converting enzyme	27	1	27	Angiotensin-converting enzyme	3.25e-83	1	3.25e-83
C[C@@H](C(=O)N1CCC[C@H]1C(=O)[O-])NP(=O)(O)O	ZINC03814158	Angiotensin-converting enzyme	2	1	2	Xaa-Pro aminopeptidase 2	6.86e-83	4	8.94e-55
c1ccc(cc1)C[C@@H](C(=O)[O-])OC(=O)CCS	ZINC03814161	Angiotensin-converting enzyme	2	1	2	Carboxypeptidase A1	5.09e-83	94	1.94e-22
c1ccc(cc1)C[C@@H](C(=O)[O-])NC(=O)CCS	ZINC03814164	Neprilysin	18	2	14	Neprilysin	1.35e-105	43	1.68e-68
C[C@@H](c1ccccc1)[C@H](CS)C(=O)N[C@@H](C)C(=O)[O-]	ZINC01535869	Neprilysin	20	2	16	Angiotensin-converting enzyme	1.05e-148	1	1.05e-148
C[C@@H](c1ccccc1)[C@@H](CS)C(=O)N[C@@H](C)C(=O)[O-]	ZINC03814200	Neprilysin	20	2	16	Angiotensin-converting enzyme	1.05e-148	1	1.05e-148
C[C@H](c1ccccc1)[C@H](CS)C(=O)N[C@@H](C)C(=O)[O-]	ZINC03814197	Neprilysin	33	2	16	Angiotensin-converting enzyme	1.05e-148	1	1.05e-148
C[C@H](c1ccccc1)[C@@H](CS)C(=O)N[C@@H](C)C(=O)[O-]	ZINC03814194	Neprilysin	33	2	16	Angiotensin-converting enzyme	1.05e-148	1	1.05e-148
C1C[C@H]([C@@H](C1)S)C(=O)N1CCC[C@H]1C(=O)[O-]	ZINC03814170	Angiotensin-converting enzyme	30	1	30	Succinyl-diaminopimelate desuccinylase	4.57e-27	6	2.19e-21
C1C=C[C@H](n2n1c(=O)n(c2=O)CS)C(=O)[O-]	ZINC03814160	Angiotensin-converting enzyme	2	1	2	no prediction	NA	NA	NA
C[C@H](CS)C(=O)N1c2ccccc2C[C@H]1C(=O)[O-]	ZINC03814179	Angiotensin-converting enzyme	9	1	9	Tripeptidyl aminopeptidase	1.04e-71	5	5.37e-58
C[C@]1(C(=O)N2CCC[C@H](N2C1=O)C(=O)[O-])CCS	ZINC03814168	Angiotensin-converting enzyme	2	1	2	Succinyl-diaminopimelate desuccinylase	8.75e-25	2	1.20e-13
C1C=C[C@H](n2n1c(=O)n(c2=O)CCC(=O)[O-])C(=O)[O-]	ZINC03814186	Angiotensin-converting enzyme	2	1	2	no prediction	NA	NA	NA
c1ccc2c(c1)c(c[nH]2)C[C@@H](C(=O)[O-])NC(=O)CS	ZINC03814159	Endothelin-converting enzyme 1	22	2	17	Endothelin receptor ET-B	1.09e-98	61	2.26e-50
c1c(c(=O)n2c(c1O)CC[C@H]2C(=O)[O-])CCC(=O)[O-]	ZINC03814163	Angiotensin-converting enzyme	1	1	1	no prediction	NA	NA	NA
C[C@@H](C(=O)N[C@@H](Cc1c[nH]c2c1cccc2)C(=O)[O-])S	ZINC03814165	Endothelin-converting enzyme 1	22	2	17	Cholecytokinin A receptor	2.54e-123	47	2.08e-66
C[C@H](C(=O)N[C@@H](Cc1c[nH]c2c1cccc2)C(=O)[O-])S	ZINC03814169	Endothelin-converting enzyme 1	22	2	17	Cholecytokinin A receptor	2.54e-123	47	2.08e-66
C[C@@H](CS)C(=O)N[C@@H](Cc1c[nH]c2c1cccc2)C(=O)[O-]	ZINC03814172	Endothelin-converting enzyme 1	22	2	17	Cholecytokinin A receptor	3.45e-117	48	2.22e-63
C1C[C@H](N2C(=O)[C@H](CC(=O)N2C1)CS)C(=O)[O-]	ZINC03814171	Angiotensin-converting enzyme	2	1	2	Succinyl-diaminopimelate desuccinylase	1.24e-23	4	3.36e-13
c1ccc(c(c1)[C@@H]1N([C@@H](CS1)C(=O)[O-])C(=O)CCS)O	ZINC03814177	Angiotensin-converting enzyme	2	1	2	Neprilysin	7.07e-27	5	1.10e-15
C[C@H](CS)C(=O)N1[C@@H](C[C@@H]([C@@H]1c1ccccc1)C(=O)OC)C(=O)[O-]	ZINC03814189	Angiotensin-converting enzyme	1	1	1	Dopamine transporter	5.40e-50	5	7.50e-34
C[C@@H](C(=O)N1CCC[C@H]1C(=O)[O-])NP(=O)(CCc1ccccc1)O	ZINC03814176	Angiotensin-converting enzyme	3	1	3	Angiotensin-converting enzyme	1.37e-101	1	1.37e-101
C[C@@H](C(=O)N1CCC[C@H]1C(=O)[O-])NC(=O)[C@H](Cc1ccccc1)S	ZINC03775164	Neprilysin	30	2	27	Angiotensin-converting enzyme	3.66e-127	1	3.66e-127
C[C@@H](C(=O)N1CCC[C@H]1C(=O)[O-])[NH2+][C@@H](CCc1ccccc1)C(=O)[O-]	ZINC03812851	Angiotensin-converting enzyme	26	1	26	Prolyl endopeptidase	3.25e-96	5	1.74e-92
C[C@@H](C(=O)N1CCC[C@H]1C(=O)[O-])[NH2+][C@@H](CCc1ccc(cc1)O)C(=O)[O-]	ZINC03814183	Angiotensin-converting enzyme	22	1	22	Neurotensin receptor 1	8.60e-92	14	1.74e-64
CCOC(=O)[C@H](CCc1ccccc1)[NH2+][C@@H](C)C(=O)N1CCC[C@@H]1C(=O)[O-]	ZINC03814199	Angiotensin-converting enzyme	21	1	21	Angiotensin-converting enzyme	7.56e-82	1	7.56e-82
C[C@H](c1ccccc1)[C@@H](CS)C(=O)N[C@@H](Cc1ccccc1)C(=O)[O-]	ZINC03814192	Neprilysin	20	2	16	Angiotensin-converting enzyme	3.19e-157	1	3.19e-157
C[C@@H](c1ccccc1)[C@H](CS)C(=O)N[C@@H](Cc1ccccc1)C(=O)[O-]	ZINC03814195	Neprilysin	20	2	16	Angiotensin-converting enzyme	3.19e-157	1	3.19e-157
C[C@H](c1ccccc1)[C@H](CS)C(=O)N[C@@H](Cc1ccccc1)C(=O)[O-]	ZINC03814196	Neprilysin	20	2	16	Angiotensin-converting enzyme	3.19e-157	1	3.19e-157
C[C@@H](c1ccccc1)[C@@H](CS)C(=O)N[C@@H](Cc1ccccc1)C(=O)[O-]	ZINC03814198	Neprilysin	20	2	16	Angiotensin-converting enzyme	3.19e-157	1	3.19e-157
C[C@@H]1CCC[C@@H](C(=O)N1CC(=O)[O-])[NH2+][C@@H](CCc1ccccc1)C(=O)[O-]	ZINC03814180	Angiotensin-converting enzyme	30	1	30	Angiotensin-converting enzyme	3.61e-51	1	3.61e-51
c1ccc(cc1)C[C@@H](C(=O)N[C@H]1CCS[C@H]2CCC[C@H](N2C1=O)C(=O)[O-])S	ZINC03809801	Neprilysin	11	2	10	Baculoviral IAP repeat-containing protein 2	1.39e-113	17	1.38e-52
c1ccc(cc1)CC[C@@H](C(=O)[O-])[NH2+][C@@H]1CCC[C@H]2N(C1=O)[C@@H](CS2)C(=O)[O-]	ZINC03814187	Neprilysin	9	2	6	Angiotensin-converting enzyme	2.01e-50	1	2.01e-50
c1ccc(cc1)CCCCP(=O)(CC(=O)N1CC2(C[C@H]1C(=O)[O-])SCCS2)O	ZINC03814178	Angiotensin-converting enzyme	5	1	5	Angiotensin-converting enzyme-related carboxypeptidase	2.35e-41	1	2.35e-41
C[C@@H](C(=O)N1CCC[C@H]1C(=O)[O-])[NH2+][C@@H](CCc1cccc2c1cccc2)C(=O)[O-]	ZINC03814185	Angiotensin-converting enzyme	26	1	26	Leukocyte elastase	3.74e-45	2	1.93e-43
c1ccc(cc1)CC[C@@H](C(=O)[O-])[NH2+][C@H]1CCc2ccccc2N(C1=O)CC(=O)[O-]	ZINC03814184	Angiotensin-converting enzyme	17	1	17	Angiotensin-converting enzyme	3.14e-57	1	3.14e-57
C[C@@H](C(=O)N1CCC[C@H]1C(=O)[O-])[NH2+][C@@H]([C@@H]1CCCN1C(=O)c1ccccc1)C(=O)[O-]	ZINC03814182	Angiotensin-converting enzyme	1	1	1	Prolyl endopeptidase	1.25e-62	7	4.99e-51
c1cc(cc(c1)O)[C@H]1CC[C@H](N1OCCNC(=O)[C@@H](Cc1ccc(cc1)O)S)C(=O)[O-]	ZINC03814190	no prediction	NA	NA	NA	Neprilysin	3.32e-87	4	4.09e-62
CCOC(=O)[C@H](CCc1ccccc1)[NH2+][C@@H](C)C(=O)N1[C@H]2CCCC[C@H]2C[C@H]1C(=O)[O-]	ZINC03814193	Angiotensin-converting enzyme	20	1	20	Angiotensin-converting enzyme	5.57e-45	1	5.57e-45
c1ccc(cc1)C[C@@H](C(=O)CCC(=O)N1CCC[C@H]1C(=O)[O-])NC(=O)c1ccccc1	ZINC03814173	Angiotensin-converting enzyme	22	1	22	Prolyl endopeptidase	5.11e-118	5	5.97e-103
C[C@H](CC(=O)[C@H](Cc1ccccc1)NC(=O)c1ccccc1)C(=O)N1CCC[C@H]1C(=O)[O-]	ZINC03814181	Angiotensin-converting enzyme	22	1	22	Trypsin 1	3.28e-98	2	2.23e-95
c1ccc(cc1)C[C@H](C(=O)N[C@H](CCC(=O)N1[C@H]2CCCC[C@H]2C[C@H]1C(=O)[O-])C(=O)[O-])[NH3+]	ZINC03814166	Angiotensin-converting enzyme	28	1	28	Angiotensin-converting enzyme	3.76e-69	1	3.76e-69
CDK2	CDK2	CSNAP top hit	S score	rank (label)	S score (label)	SEA top hit	E-val	rank (label)	E-val (label)
CC(C)C(=O)COc1c2c([nH]cn2)nc(n1)N	ZINC03814457	Cyclin-dependent kinase 1	31	2	30	6-O-methylguinine methyltransferase	6.25e-38	NA	NA
c1[nH]c2c(n1)c(nc(n2)N)OC[C@@H]1CCCO1	ZINC03814459	Cyclin-dependent kinase 1	29	2	27	6-O-methylguinine methyltransferase	1.18e-33	NA	NA
c1[nH]c2c(n1)c(nc(n2)N)OC[C@H]1CCC(=O)N1	ZINC03814460	Cyclin-dependent kinase 1	14	3	13	6-O-methylguinine methyltransferase	6.54e-32	NA	NA
c1[nH]c2c(n1)c(nc(n2)N)OCC1CCCCC1	ZINC00023543	Cyclin-dependent kinase 2	56	1	56	6-O-methylguinine methyltransferase	4.54e-40	NA	NA
c1[nH]c2c(n1)c(nc(n2)N)OC[C@H]1CCC=CC1	ZINC03814458	Cyclin-dependent kinase 1	27	2	26	6-O-methylguinine methyltransferase	3.22e-33	5	7.11e-5
Cn1cnc2c1nc(nc2NCc1ccccc1)NCCO	ZINC01641925	Cyclin-dependent kinase 2	143	1	143	Cyclin-dependent kinase 1	5.69e-64	5	2.31e-6
CC[C@H](CO)Nc1nc(c2c(n1)n(cn2)C(C)C)NCc1ccccc1	ZINC01649340	Cyclin-dependent kinase 2	145	1	145	Cyclin-dependent kinase 1	2.08e-83	8	5.66e-57
CC(C)n1cnc2c1nc(nc2NCc1ccc(cc1)OC)N(CCO)CCO	ZINC01487345	Cyclin-dependent kinase 2	136	1	136	G1/S-specific cyclin E2	1.28e-68	5	1.89e-7
C1CCC(CC1)COc1c(c(nc(n1)N)N)N=O	ZINC03814479	Cyclin-dependent kinase 1	10	2	9	G2/mitotic-specific cyclin B1	1.57e-14	6	1.90e-4
COc1ccc2c(c1)/C(=C/c1cnc[nH]1)/C(=O)N2	ZINC03814467	Cyclin-dependent kinase 2	3	1	3	Tyrosine protein kinase receptor RET	3.40e-27	257	4.66e-7
COc1cc[nH]c1/C=C\1/c2cc(ccc2NC1=O)[N+](=O)[O-]	ZINC03814470	Cyclin-dependent kinase 2	1	1	1	Vascular endothelial growth factor 1	6.37e-67	192	2.06e-10
CCc1cnc(o1)CSc1cnc(s1)NC(=O)C(C)C	ZINC03814455	Cyclin-dependent kinase 2	43	1	43	G1/S-specific cyclin E2	9.68e-41	14	3.00e-14
CCCCOc1c2cn[nH]c2ncc1C(=O)c1nccs1	ZINC03814464	Cyclin-dependent kinase 2	2	1	2	Putative hydrolase RBBP9	1.38e-16	25	7.11e-2
COc1cc(c2c3c1c(ccc3[nH]c2=O)F)c1ccc[nH]1	ZINC00003491	Cyclin-dependent kinase 2	6	1	6	Cyclin-dependent kinase 2	1.75e-11	1	1.75e-11
c1cc([nH]c1)c1cc(c2c(ccc3c2c1c(=O)[nH]3)F)SCC[NH3+]	ZINC03814473	Cyclin-dependent kinase 2	7	1	7	3-phosphoinositide dependent protein kinase-1	6.02e-10	3	4.35e-5
c1cc2c(c(c1)NC(=O)N)C(=O)c1c2n[nH]c1c1cccs1	ZINC03814477	Cyclin-dependent kinase 4	25	3	21	G1/S-specific cyclin E2	7.39e-102	17	1.54e-25
COc1ccc2c(c1)/C(=C/c1c3c(c[nH]1)C(=O)OCC3)/C(=O)N2	ZINC03814468	Cyclin-dependent kinase 2	9	1	9	vascular endothelial growth factor receptor 1	6.68e-23	301	3.28e-8
CNS(=O)(=O)c1ccc2c(c1)/C(=C/c1c3c(c[nH]1)C(=O)NCC3)/C(=O)N2	ZINC03814469	Cyclin-dependent kinase 2	2	1	2	Cyclooxygenase-1	5.95e-59	304	2.43e-8
CC(=O)Nc1cccc2c1C(=O)c1c2n[nH]c1c1ccncc1	ZINC03814476	Cyclin-dependent kinase 2	67	1	67	G1/S-specific cyclin E2	7.28e-107	18	1.62e-27
COc1ccc(cc1)c1c2c(n[nH]1)c1cccc(c1C2=O)NC(=O)N	ZINC00023904	Cyclin-dependent kinase 2	73	1	73	G1/S-specific cyclin E2	5.33e-124	15	1.99e-35
CN(C)NC(=O)Nc1cccc2c1C(=O)c1c2n[nH]c1c1ccc(cc1)OC	ZINC03814475	Cyclin-dependent kinase 4	73	3	71	G1/S-specific cyclin E2	2.51e-124	15	6.81e-33
Cc1c(n2ccccc2n1)c1ccnc(n1)Nc1ccccc1	ZINC03814452	Cyclin-dependent kinase 2	12	1	12	Cyclin-dependent kinase 2	7.41e-42	1	7.41e-42
Cc1c(n2ccccc2n1)c1ccnc(n1)Nc1ccc(cc1)OC[C@H](C[NH+](C)C)O	ZINC03814454	Cyclin-dependent kinase 2	12	1	12	Tyrosine-protein kinase SYK	7.24e-35	3	4.57e-31
c1ccnc(c1)NC(=O)Nc1cccc2c1[C@H]1CCCN1C2=O	ZINC03814449	Cyclin-dependent kinase 2	3	1	3	Cyclin-dependent kinase 6	2.54e-52	53	1.06e-0
c1cc(ccc1N/N=C\1/c2cc(ccc2NC1=O)Br)S(=O)(=O)N	ZINC03814441	Cyclin-dependent kinase 2	9	1	9	Cyclin-dependent kinase 1	2.20e-27	2	4.81e-24
CNS(=O)(=O)c1ccc(cc1)N/C=C\1/c2ccccc2NC1=O	ZINC03814443	Cyclin-dependent kinase 2	9	1	9	Vascular endothelial growth factor receptor 1	7.24e-55	22	1.11e-9
c1ccc2c(c1)/C(=C/Nc1ccc(cc1)S(=O)(=O)N[C+](=N)N)/C(=O)N2	ZINC04617747	Cyclin-dependent kinase 2	9	1	9	Cyclooxygenase-1	3.17e-42	16	9.87e-6
c1ccc2c(c1)C(=O)/C(=C/1\c3cc(ccc3NC1=O)S(=O)(=O)O)/N2	ZINC03814440	Cyclin-dependent kinase 2	2	1	2	Cyclin-dependent kinase 1	7.16e-10	3	1.14e-3
c1ccc(cc1)Nc1nc2c(c(n1)OCC1CCCCC1)nc[nH]2	ZINC03814462	Cyclin-dependent kinase 2	54	1	54	Cytokinin Dehydrogenase 2	7.24e-48	28	5.96e-8
c1cc(ccc1Nc1nc2c(c(n1)OCC1CCCCC1)nc[nH]2)S(=O)(=O)N	ZINC00603011	Cyclin-dependent kinase 2	37	1	37	G2/mitotic-specific cyclin B3	7.72e-26	17	3.08e-10
c1ccc(cc1)COc1c2c[nH]nc2ncc1C(=O)c1ccccc1	ZINC00023841	Cyclin-dependent kinase 2	23	1	23	P-hydroxybenzoate hydroxylase	8.18e-34	NA	NA
c1cc(ccc1c1cc(n[nH]1)Nc1ccc(cc1)S(=O)(=O)N)[N+](=O)[O-]	ZINC03814450	Cyclin-dependent kinase 2	4	1	4	NH(3)-dependent NAD(+) synthetase	3.13e-30	51	2.37e-9
CCCCOc1c2cn[nH]c2ncc1C(=O)c1c(cc(cc1F)Br)F	ZINC03814465	Cyclin-dependent kinase 2	23	1	23	G2/mitotic-specific cyclin B3	3.58e-15	29	3.09e-2
Cc1ccc(c(c1)Nc1ccnc(n1)Nc1ccc(cc1)S(=O)(=O)N)F	ZINC03814453	Cyclin-dependent kinase 2	1	1	1	Cyclin-dependent kinase 2	5.48-e25	1	5.48-e25
CC(C)[C@H](CO)Nc1nc(c2c(n1)n(cn2)C(C)C)Nc1cccc(c1)Cl	ZINC00582575	Cyclin-dependent kinase 1	53	3	12	Cdc2	7.75e-122	16	7.45-e37
CC(C)[C@H](CO)Nc1nc(c2c(n1)n(cn2)C(C)C)Nc1ccc(c(c1)Cl)C(=O)[O-]	ZINC03814437	Cyclin-dependent kinase 1	53	3	12	Cdc2	1.38e-110	18	5.43-e30
c1nc2c(nc(nc2n1C1CCCC1)N[C@@H]1CC[C@@H](CC1)[NH3+])NCC1CC1	ZINC03814439	Cyclin-dependent kinase 2	96	1	96	A1 adenosine receptor	1.70e-45	22	3.77-e22
c1cc(ccc1C(=O)N)Nc1nc(c(c(n1)OCC1CCCCC1)N=O)N	ZINC03814451	Cyclin-dependent kinase 1	11	2	10	Cyclin-dependent kinase 1	2.87e-10	2	1.68e-7
c1ccc2c(c1)/C(=C/Nc1ccc(cc1)S(=O)(=O)Nc1nccs1)/C(=O)N2	ZINC03814447	Cyclin-dependent kinase 2	8	1	8	Vascular endothelial growth factor receptor 1	6.16e-36	18	2.29e-3
CNS(=O)(=O)Cc1ccc(cc1)N/N=C\1/c2c(ccc3c2scn3)NC1=O	ZINC03814444	Cyclin-dependent kinase 2	2	1	2	Cyclin-dependent kinase 2	2.69e-12	1	2.69e-12
c1cc2c(cc1c1cnco1)/C(=C/Nc1ccc3c(c1)CS(=O)(=O)C3)/C(=O)N2	ZINC04617746	Cyclin-dependent kinase 2	3	1	3	Cyclin-dependent kinase 4	2.22e-7	5	4.19e-2
C[NH+]1CC[C@@H]([C@@H](C1)O)c1c(cc(c2c1oc(cc2=O)c1ccccc1Cl)O)O	ZINC04617745	Cyclin-dependent kinase 4	6	3	4	CaM-kinase kinase alpha	5.38e-40	96	1.48e-4
COc1cc[nH]c1/C=C\1/c2c(ccc(c2N2CCC[C@@H](C2)C(=O)N)[N+](=O)[O-])NC1=O	ZINC04617748	no prediction	NA	NA	NA	G1/S-specific cyclin E2	1.18e-21	13	9.76e-5
C[NH+]1CCC(CC1)c1c(cc(c2c1O/C(=C\c1ccc(cc1)S(=O)(=O)N)/C2=O)O)O	ZINC03814433	Cyclin-dependent kinase 2	3	1	3	Chorismase Synthase	1.42e-19	55	2.91e-1
c1ccc(cc1)CNc1c2c(nc(n1)N[C@@H]1CC[C@@H](CC1)[NH3+])n(cn2)C1CCCC1	ZINC03591113	Cyclin-dependent kinase 2	144	1	144	Adenosine A3 receptor	4.16e-60	24	5.60e-40
Cc1c(sc(n1)C)c1c2c(n[nH]1)c1cccc(c1C2=O)NC(=O)NN1CC[NH+](CC1)C	ZINC03814478	Cyclin-dependent kinase 4	6	3	2	G1/S-specific cyclin E2	6.60e-95	17	3.31e-21
c1ccnc(c1)NS(=O)(=O)c1ccc(cc1)N/C=C\1/c2c(ccc3c2scn3)NC1=O	ZINC03831630	Cyclin-dependent kinase 2	4	1	4	Cyclin-dependent kinase 2	1.66e-13	1	1.66e-13
HIVRT	HIVRT	CSNAP top hit	S score	rank (label)	S score (label)	SEA top hit	E-val	rank (label)	E-val (label)
c1ccc(cc1)CCNC(=S)Nc1nccs1	ZINC00005723	HIV reverse transcriptase	12	1	12	HIV reverse transcriptase	4.46e-21	1	4.46e-21
c1cc(c(c(c1)Cl)CCNC(=S)Nc1nccs1)F	ZINC03833870	HIV reverse transcriptase	12	1	12	HIV reverse transcriptase	3.62e-33	1	3.62e-33
C[C@H]1Cn2c3c(cccc3[nH]c2=O)C[NH+]1CC=C	ZINC03797553	HIV reverse transcriptase	16	1	16	Puromycin-sensitive aminopeptidase	1.75e-6	NA	NA
C[C@H]1Cn2c3c(cc(cc3[nH]c2=S)Cl)C[NH+]1CC=C(C)C	ZINC01625281	HIV reverse transcriptase	16	1	16	HIV reverse transcriptase	6.58e-0	1	6.58e-0
C[C@H]1Cn2c3c(ccc(c3C[NH+]1CC=C(C)C)Cl)[nH]c2=S	ZINC01624808	HIV reverse transcriptase	18	1	18	no prediction	NA	NA	NA
c1ccnc(c1)CCNC(=S)Nc1ccc(cn1)Br	ZINC00005722	HIV reverse transcriptase	4	1	4	HIV reverse transcriptase	3.26e-55	1	3.26e-55
c1cc(c(c(c1)F)CCNC(=S)Nc1ccc(cn1)Br)F	ZINC03832005	HIV reverse transcriptase	6	1	6	HIV reverse transcriptase	3.51e-70	1	3.51e-70
c1ccc(cc1)[C@]12c3ccccc3C(=O)N1CCS2	ZINC02020188	HIV reverse transcriptase	44	1	44	HIV reverse transcriptase	1.61e-11	1	1.61e-11
Cc1ccnc2c1[nH]c(=O)c1cccnc1n2C1CC1	ZINC00004778	HIV reverse transcriptase	20	1	20	HIV reverse transcriptase	2.00e-6	1	2.00e-6
Cc1c(=O)[nH]c(=O)n(c1SC1CCCCC1)COCCO	ZINC02004030	no prediction	NA	NA	NA	Uridine phosphorylase 1	5.66e-60	8	5.63e-16
Cc1c(=O)[nH]c(=S)n(c1Sc1ccccc1)COCCO	ZINC01905250	HIV reverse transcriptase	13	1	13	Uridine phosphorylase 1	4.67e-47	7	9.10e-19
CCC1=C([C@@H](C(=O)NC1=O)COCC)Cc1ccccc1	ZINC03833867	no prediction	NA	NA	NA	Uridine phosphorylase 1	1.47e-25	4	1.70e-8
CCC1=C([C@H](C(=O)NC1=O)COCC)Cc1ccccc1	ZINC03833868	no prediction	NA	NA	NA	Uridine phosphorylase 1	1.47e-25	4	1.70e-8
CCOCn1c(c(c(=O)[nH]c1=O)C(C)C)Cc1ccccc1	ZINC01536588	HIV reverse transcriptase	10	1	10	HIV reverse transcriptase	3.24e-27	1	3.24e-27
Cc1cc(cc(c1)Cc1c(c(=O)[nH]c(=O)n1COCCO)C(C)C)C	ZINC03833869	HIV reverse transcriptase	10	1	10	HIV reverse transcriptase	1.38e-23	1	1.38e-23
c1cc2c(cc1Cl)[C@](OC(=O)N2)(C#CC1CC1)C(F)(F)F	ZINC00018097	HIV reverse transcriptase	16	1	16	HIV reverse transcriptase	1.57e-42	1	1.57e-42
c1cc2c(cc1Cl)[C@@](NC(=O)N2)(C#CC1CC1)C(F)(F)F	ZINC03833866	HIV reverse transcriptase	8	1	8	HIV reverse transcriptase	2.71e-37	1	2.71e-37
c1cc2c(cc1Cl)[C@@](NC(=O)N2)(/C=C/C1CC1)C(F)(F)F	ZINC03833865	HIV reverse transcriptase	1	1	1	HIV reverse transcriptase	8.57e-21	1	8.57e-21
Cc1c(nc([nH]c1=O)OC1CCCCC1)Cc1ccccc1	ZINC04617885	no prediction	NA	NA	NA	Thymidine kinase 2	5.06e-24	39	5.08e-3
CC(C)OC(=O)N1c2cc(ccc2NC(=S)[C@H]1CSC)OC	ZINC00006488	HIV reverse transcriptase	2	1	2	HLA-DR antigens-associated invariant chain	2.76e-13	NA	NA
CC(=O)c1ccccc1N[C@H](c1c(cccc1Cl)Cl)C(=O)N	ZINC03832011	HIV reverse transcriptase	1	1	1	Interleukin-8	1.24e-24	NA	NA
CC(=O)c1ccccc1N[C@@H](c1c(cccc1Cl)Cl)C(=O)N	ZINC03832009	HIV reverse transcriptase	1	1	1	Interleukin-8	1.24e-42	NA	NA
c1ccc(c(c1)N[C@@H](c1c(cccc1Cl)Cl)C(=O)N)[N+](=O)[O-]	ZINC03832007	no prediction	NA	NA	NA	Microbial collagenase	8.15e-57	44	1.89e-2
c1ccc(c(c1)N[C@H](c1c(cccc1Cl)Cl)C(=O)N)[N+](=O)[O-]	ZINC03832008	no prediction	NA	NA	NA	Microbial collagenase	8.15e-57	44	1.89e-2
Cc1ccc(c(c1)N[C@H](c1c(cccc1Br)Br)C(=O)N)C(=O)C	ZINC03832001	HIV reverse transcriptase	1	1	1	Cyclophillin A	7.08e-3	NA	NA
CC1=C(SCCO1)C(=O)Nc1ccc(c(c1)C(=O)OC(C)C)Cl	ZINC01492540	no prediction	NA	NA	NA	Envelop glycoprotein gp160	1.03e-35	NA	NA
Cc1ccc(c(c1)N[C@H](c1c(cccc1Cl)Cl)C(=O)N)C(=O)C	ZINC00598073	HIV reverse transcriptase	1	1	1	Interleukin-8	3.56e-24	NA	NA
CCn1c2cc(ccc2n(c(=O)c2c1nccc2)C)[N+](=O)[O-]	ZINC03832004	HIV reverse transcriptase	7	1	7	HIV reverse transcriptase	1.03e-109	1	1.03e-109
Cc1c(cco1)C(=S)Nc1ccc(c(c1)CNOC(C)(C)C)Cl	ZINC03833862	HIV reverse transcriptase	3	1	3	no prediction	NA	NA	NA
CCn1c2c(cccn2)c2ncc(n2c2c1nc(cc2)OC)C	ZINC00005563	HIV reverse transcriptase	3	1	3	HIV reverse transcriptase	2.47e-47	1	2.47e-47
CCc1cc(c(=O)[nH]c1C)NCc1nc2c(ccc(c2o1)C)C	ZINC00014547	HIV reverse transcriptase	1	1	1	HIV reverse transcriptase	2.72e-5	1	2.72e-5
CC(C)c1c(n(c(=O)[nH]c1=O)COCc1ccccc1)Cc1ccccc1	ZINC03580965	HIV reverse transcriptase	10	1	10	HIV reverse transcriptase	3.76e-26	1	3.76e-26
C[C@H]1[C@@H](Oc2c3c(c4c(cc(=O)oc4c2[C@@H]1O)c1ccccc1)OC(C=C3)(C)C)C	ZINC00598801	HIV reverse transcriptase	16	1	16	HIV reverse transcriptase	1.22e+1	1	1.22e+1
c1cc(c(cc1/C(=C/1\C=CC(=O)C(=C1)C(=O)[O-])/c1ccc(c(c1)C(=O)[O-])O)C(=O)[O-])O	ZINC03833863	HIV reverse transcriptase	1	1	1	Phospholipase A-2 activating protein	7.94e-14	NA	NA
HMGA	HMGA	CSNAP top hit	S score	rank (label)	S score (label)	SEA top hit	E-val	rank (label)	E-val (label)
c1cc(ccc1[C@@H]1COc2cc(ccc2C1=O)O)O	ZINC03833872	Arachidonate 15-lipooxygenase	3	NA	NA	Estrogen receptor beta	7.74e-36	NA	NA
c1cc(ccc1c1coc2cc(cc(c2c1=O)O)O)O	ZINC00041692	Estrogen receptor	8	9	5	Fatty acid synthase	3.09e-61	NA	NA
C[C@H]1C=CC2=CCCC[C@@H]2[C@H]1CC[C@@H]1C[C@H](CC(=O)O1)O	ZINC03833887	3-hydroxyl-3-methylgutaryl-coenzyme A reductase	55	1	55	HMG-CoA reductase	4.34e-95	1	4.34e-95
C[C@H]1C=CC2=CCC[C@@H]([C@@H]2[C@H]1CC[C@@H]1C[C@H](CC(=O)O1)O)O	ZINC03833888	3-hydroxyl-3-methylgutaryl-coenzyme A reductase	55	1	55	HMG-CoA reductase	8.48e-100	1	8.48e-100
C[C@@H]1C[C@@H]([C@@H]2[C@@H]([C@H](C=CC2=C1)C)CC[C@@H]1C[C@H](CC(=O)O1)O)O	ZINC03833882	3-hydroxyl-3-methylgutaryl-coenzyme A reductase	55	1	55	HMG-CoA reductase	2.07e-102	1	2.07e-102
CC[C@@H](C)C(=O)O[C@H]1CCC=C2[C@@H]1[C@@H]([C@@H](C=C2)C)CC[C@H]1C[C@H](CC(=O)O1)O	ZINC01320014	3-hydroxyl-3-methylgutaryl-coenzyme A reductase	55	1	55	HMG-CoA reductase	4.59e-110	1	4.59e-110
CC[C@H](C)C(=O)O[C@H]1CCC=C2[C@H]1[C@H]([C@H](C=C2)C)CC[C@@H]1C[C@H](CC(=O)O1)O	ZINC03833876	3-hydroxyl-3-methylgutaryl-coenzyme A reductase	55	1	55	HMG-CoA reductase	4.59e-110	1	4.59e-110
CC[C@H](C)C(=O)O[C@H]1C[C@H](C=C2[C@H]1[C@H]([C@H](C=C2)C)CC[C@@H]1C[C@H](CC(=O)O1)O)C	ZINC03812841	3-hydroxyl-3-methylgutaryl-coenzyme A reductase	55	1	55	HMG-CoA reductase	2.63e-115	1	2.63e-115
CC[C@@H](C)C(=O)O[C@@H]1C[C@H](C=C2[C@H]1[C@H]([C@H](C=C2)C)CC[C@@H]1C[C@H](CC(=O)O1)O)C	ZINC03833873	3-hydroxyl-3-methylgutaryl-coenzyme A reductase	55	1	55	HMG-CoA reductase	2.63e-115	1	2.63e-115
C[C@@H]1C[C@@H]([C@H]2[C@H]([C@@H](C=CC2=C1)C)CC[C@H]1C[C@@H](CC(=O)O1)O)OC(=O)C[C@@H](C)O	ZINC03833879	3-hydroxyl-3-methylgutaryl-coenzyme A reductase	55	1	55	HMG-CoA reductase	5.15e-103	1	5.15e-103
CC[C@@H](C)C(=O)O[C@@H]1CC=CC2=C[C@@H]([C@@H]([C@@H]([C@@H]12)CC[C@@H]1C[C@H](CC(=O)O1)O)C)O	ZINC03833883	3-hydroxyl-3-methylgutaryl-coenzyme A reductase	55	1	55	HMG-CoA reductase	3.22e-96	1	3.22e-96
CC[C@H](C)C(=O)O[C@H]1C[C@H](C=C2[C@H]1[C@H]([C@H](C=C2)C)CC[C@H]1C[C@@H](CC(=O)O1)O)C	ZINC03833890	3-hydroxyl-3-methylgutaryl-coenzyme A reductase	55	1	55	HMG-CoA reductase	2.63e-115	1	2.63e-115
C[C@@H]1C[C@H]([C@H]2[C@H]([C@H](C=CC2=C1)C)CC[C@H]1C[C@@H](CC(=O)O1)O)OC(=O)[C@@H](C)C(=O)C	ZINC03833878	3-hydroxyl-3-methylgutaryl-coenzyme A reductase	55	1	55	HMG-CoA reductase	5.28e-105	1	5.28e-105
CCC(C)(C)C(=O)O[C@H]1C[C@H](C=C2[C@@H]1[C@@H]([C@@H](C=C2)C)CC[C@@H]1C[C@H](CC(=O)O1)O)CO	ZINC03833886	3-hydroxyl-3-methylgutaryl-coenzyme A reductase	55	1	55	HMG-CoA reductase	5.65e-94	1	5.65e-94
CCC(C)(C)C(=O)O[C@H]1CC(=CC2=CC(=O)[C@H]([C@H]([C@H]12)CC[C@@H]1C[C@H](CC(=O)O1)O)C)C	ZINC03833881	3-hydroxyl-3-methylgutaryl-coenzyme A reductase	55	1	55	HMG-CoA reductase	1.96e-89	1	1.96e-89
CC[C@H](C)C(=O)O[C@H]1CCC=C2[C@H]1[C@H]([C@H](C=C2)C)CC[C@H](C[C@H](CC(=O)[O-])O)O	ZINC04134477	3-hydroxyl-3-methylgutaryl-coenzyme A reductase	55	1	55	HMG-CoA reductase	8.61e-44	1	8.61e-44
CC[C@H](C)C(=O)O[C@H]1CC=CC2=C[C@H]([C@@H]([C@@H]([C@@H]12)CC[C@H](C[C@H](CC(=O)[O-])O)O)C)O	ZINC04134475	3-hydroxyl-3-methylgutaryl-coenzyme A reductase	45	1	45	HMG-CoA reductase	1.21e-24	1	1.21e-24
CC[C@H](C)C(=O)O[C@H]1CC=CC2=C[C@@H]([C@@H]([C@@H]([C@@H]12)CC[C@H](C[C@H](CC(=O)[O-])O)O)C)O	ZINC04134474	3-hydroxyl-3-methylgutaryl-coenzyme A reductase	45	1	45	HMG-CoA reductase	1.21e-24	1	1.21e-24
CC[C@H](C)C(=O)O[C@H]1C[C@H](C=C2[C@H]1[C@H]([C@H](C=C2)C)CC[C@H](C[C@H](CC(=O)[O-])O)O)C	ZINC04134473	3-hydroxyl-3-methylgutaryl-coenzyme A reductase	55	1	55	HMG-CoA reductase	1.70e-37	1	1.70e-37
CC[C@@H](C)C(=O)O[C@H]1C[C@@H](C=C2[C@@H]1[C@@H]([C@@H](C=C2)C)CC[C@H](C[C@@H](CC(=O)[O-])O)O)O	ZINC04134472	3-hydroxyl-3-methylgutaryl-coenzyme A reductase	55	1	55	HMG-CoA reductase	1.37e-45	1	1.37e-45
CC[C@H](C)C(=O)O[C@@H]1CC=CC2=C[C@H]([C@H]([C@H]([C@@H]12)CC[C@@H](C[C@H](CC(=O)[O-])O)O)C)O	ZINC03833889	3-hydroxyl-3-methylgutaryl-coenzyme A reductase	45	1	45	HMG-CoA reductase	1.21e-24	1	1.21e-24
CC[C@H](C)C(=O)O[C@H]1C[C@@H](C=C2[C@H]1[C@H]([C@H](C=C2)C)CC[C@H](C[C@H](CC(=O)[O-])O)O)O	ZINC03798763	3-hydroxyl-3-methylgutaryl-coenzyme A reductase	55	1	55	HMG-CoA reductase	1.37e-45	1	1.37e-45
CCC(C)(C)C(=O)O[C@H]1C[C@H](C=C2[C@H]1[C@H]([C@H](C=C2)C)CC[C@H](C[C@H](CC(=O)[O-])O)O)C	ZINC03833877	3-hydroxyl-3-methylgutaryl-coenzyme A reductase	55	1	55	HMG-CoA reductase	3.85e-47	1	3.85e-47
CCC(C)(C)C(=O)O[C@@H]1C[C@H](C=C2[C@H]1[C@@H]([C@H](C=C2)C)CC[C@@H](C[C@H](CC(=O)[O-])O)O)C	ZINC03833875	3-hydroxyl-3-methylgutaryl-coenzyme A reductase	55	1	55	HMG-CoA reductase	3.85e-47	1	3.85e-47
CC(C)n1c2ccccc2c(c1/C=C/[C@@H](C[C@@H](CC(=O)[O-])O)O)c1ccc(cc1)F	ZINC01530640	3-hydroxyl-3-methylgutaryl-coenzyme A reductase	2	1	2	HMG-CoA reductase	4.88e-133	1	4.88e-133
HSP90	HSP90	CSNAP top hit	S score	rank (label)	S score (label)	SEA top hit	E-val	rank (label)	E-val (label)
Cc1c(c([nH]n1)c1ccc(cc1O)O)c1ccc(cc1)OC	ZINC00239698	Heat shock protein Hsp90	4	1	4	Heat shock protein Hsp90	2.98e-81	1	2.98e-81
Cc1c(c(n[nH]1)c1ccc(cc1O)O)c1ccc(cc1)OC	ZINC04312704	Heat shock protein Hsp90	4	1	4	Heat shock protein Hsp90	2.69e-12	1	2.69e-12
Cc1c(c(n[nH]1)c1cc(c(cc1O)O)Cl)c1ccc(cc1)OC	ZINC04617888	Heat shock protein Hsp90	6	1	6	Heat shock protein Hsp90	9.65e-104	1	9.65e-104
Cc1c(c(n[nH]1)c1cc(c(cc1O)O)Br)c1ccc(cc1)OC	ZINC04617887	Heat shock protein Hsp90	3	1	3	Heat shock protein Hsp90	2.10e-90	1	2.10e-90
COc1ccc(cc1)c1c(n[nH]c1C(=O)[O-])c1cc(c(cc1O)O)Cl	ZINC04617889	Heat shock protein Hsp90	6	1	6	Heat shock protein Hsp90	3.02e-101	1	3.02e-101
COc1ccc(cc1)c1c(n[nH]c1C(=O)N)c1cc(c(cc1O)O)Cl	ZINC04617890	Heat shock protein Hsp90	7	1	7	Heat shock protein Hsp90	6.83e-106	1	6.83e-106
CNC(=O)c1c(c(n[nH]1)c1cc(c(cc1O)O)Cl)c1ccc(cc1)OC	ZINC04617891	Heat shock protein Hsp90	6	1	6	Heat shock protein Hsp90	1.98e-106	1	1.98e-106
CCNC(=O)c1c(c(n[nH]1)c1cc(c(cc1O)O)Cl)c1ccc(cc1)OC	ZINC04617893	Heat shock protein Hsp90	6	1	6	Heat shock protein Hsp90	2.65e-105	1	2.65e-105
CCNC(=O)c1c(c(n[nH]1)c1cc(c(cc1O)O)Br)c1ccc(cc1)OC	ZINC04617892	Heat shock protein Hsp90	5	1	5	Heat shock protein Hsp90	3.65e-93	1	3.65e-93
CC(C)NC(=O)c1c(c(n[nH]1)c1cc(c(cc1O)O)Cl)c1ccc(cc1)OC	ZINC04617894	Heat shock protein Hsp90	6	1	6	Heat shock protein Hsp90	1.44e-102	1	1.44e-102
COc1ccc(c(c1)Cc1[nH]c2c(n1)c(nc(n2)F)N)OC	ZINC03833893	Heat shock protein Hsp90-beta	4	1	4	Dihydrofolate reductase	2.34e-64	18	2.22e-40
C/C=C/Cn1c(nc2c1ncnc2N)Cc1cccc(c1)OC	ZINC03832016	Heat shock protein Hsp90-beta	10	1	10	Heat shock protein Hsp90-alpha	5.73e-82	1	5.73e-82
C/C=C/Cn1c(nc2c1ncnc2N)Cc1ccc(cc1)OC	ZINC03832014	Heat shock protein Hsp90-beta	7	1	7	Heat shock protein Hsp90-alpha	6.32e-72	1	6.32e-72
CCCCn1c(nc2c1ncnc2N)Cc1cc(ccc1OC)OC	ZINC03832018	Heat shock protein Hsp90-beta	15	1	15	Heat shock protein Hsp90-alpha	1.07e-107	1	1.07e-107
COc1ccc(c(c1)Cc1nc2c(nc(nc2n1CCCC#C)F)N)OC	ZINC03833894	Heat shock protein Hsp90-beta	19	1	19	Heat shock protein Hsp90-beta	1.57e-19	1	1.57e-19
CCCCn1c(nc2c1ncnc2N)Cc1cc(c(c(c1)OC)OC)OC	ZINC03832013	Heat shock protein Hsp90-beta	16	1	16	Heat shock protein Hsp90-beta	3.57e-25	1	3.57e-25
CCCCn1c(nc2c1ncnc2N)Cc1cc(c(c(c1Cl)OC)OC)OC	ZINC03832020	Heat shock protein Hsp90-beta	16	1	16	Heat shock protein Hsp90-alpha	1.44e-113	1	1.44e-113
COc1cc(c(c(c1OC)OC)Cl)CC1=N[C@@H]2[C@@H]([NH2+]C[NH2+][C@H]2N1CCCC#C)[NH3+]	ZINC03833892	no prediction	NA	NA	NA	Heat shock protein Hsp90-alpha	2.16e-9	2	2.16e-9
CCCCn1c(nc2c1ncnc2N)Cc1ccc2c(c1)OCO2	ZINC03832017	Heat shock protein Hsp90-beta	19	1	19	Heat shock protein Hsp90-alpha	5.65e-78	1	5.65e-78
CCCCn1c(nc2c1nc(nc2N)F)Cc1ccc2c(c1)OCO2	ZINC03833895	Heat shock protein Hsp90-beta	19	1	19	Heat shock protein Hsp90-alpha	5.65e-78	1	5.65e-78
Cc1c(c(n[nH]1)c1ccc(cc1O)O)c1ccc2c(c1)OCCO2	ZINC00245648	Heat shock protein Hsp90-alpha	5	1	5	Heat shock protein Hsp90	1.90e-58	1	1.90e-58
Cc1c(c(n[nH]1)c1cc(c(cc1O)O)Cl)c1ccc2c(c1)OCCO2	ZINC04617886	Heat shock protein Hsp90-alpha	5	1	5	Heat shock protein Hsp90	1.19e-82	1	1.19e-82
CCc1cc(c(cc1O)O)c1c(c([nH]n1)C)c1ccc2c(c1)OCCO2	ZINC00630526	Heat shock protein Hsp90-alpha	4	1	4	Heat shock protein Hsp90	2.75e-70	1	2.75e-70
PARP	PARP	CSNAP top hit	S score	rank (label)	S score (label)	SEA top hit	E-val	rank (label)	E-val (label)
c1cc(cc(c1)N)C(=O)N	ZINC00157165	Poly [ADP-ribose] polymerase 1	2	1	2	Acyl coenzyme A: cholesterol acyltransferase	4.35e-44	51	7.15e-9
Cc1[nH]c(=O)c2cccc(c2n1)O	ZINC00006468	Poly [ADP-ribose] polymerase 1	2	1	2	Poly [ADP-ribose] polymerase 1	5.71e-19	1	5.71e-19
c1cc2ccn3c2c(c1)C(=O)NCC3	ZINC03628257	Poly [ADP-ribose] polymerase 1	29	1	29	Poly [ADP-ribose] polymerase 1	1.14e-23	1	1.14e-23
Cc1cn2c3c1cccc3C(=O)NCC2	ZINC03832181	Poly [ADP-ribose] polymerase 1	33	1	33	Poly [ADP-ribose] polymerase 1	2.63e-24	1	2.63e-24
c1cc2c(cn3c2c(c1)C(=O)NCC3)I	ZINC03832182	Poly [ADP-ribose] polymerase 1	12	1	12	Poly [ADP-ribose] polymerase 1	1.42e-21	1	1.42e-21
c1cc2c(cn3c2c(c1)C(=O)NCC3)C=O	ZINC03832178	Poly [ADP-ribose] polymerase 1	31	1	31	Poly [ADP-ribose] polymerase 1	1.54e-19	1	1.54e-19
c1cc2c(cn3c2c(c1)C(=O)NCC3)CO	ZINC03832180	Poly [ADP-ribose] polymerase 1	24	1	24	Poly [ADP-ribose] polymerase 1	7.70e-20	1	7.70e-20
CC(=O)c1cn2c3c1cccc3C(=O)NCC2	ZINC03832191	Poly [ADP-ribose] polymerase 1	21	1	21	Poly [ADP-ribose] polymerase 1	8.91e-19	1	8.91e-19
C[C@H](c1cn2c3c1cccc3C(=O)NCC2)O	ZINC03832188	Poly [ADP-ribose] polymerase 1	16	1	16	Poly [ADP-ribose] polymerase 1	3.20e-18	1	3.20e-18
c1cc2c(cn3c2c(c1)C(=O)NCC3)/C=N/O	ZINC03832185	Poly [ADP-ribose] polymerase 1	19	1	19	Poly [ADP-ribose] polymerase 1	1.33e-16	1	1.33e-16
CO/N=C/c1cn2c3c1cccc3C(=O)NCC2	ZINC03832187	Poly [ADP-ribose] polymerase 1	16	1	16	Poly [ADP-ribose] polymerase 1	1.16e-15	1	1.16e-15
COC(=O)c1cn2c3c1cccc3C(=O)NCC2	ZINC03832184	Poly [ADP-ribose] polymerase 1	16	1	16	Poly [ADP-ribose] polymerase 1	4.72e-21	1	4.72e-21
C/C(=N/O)/c1cn2c3c1cccc3C(=O)NCC2	ZINC03832192	Poly [ADP-ribose] polymerase 1	17	1	17	Poly [ADP-ribose] polymerase 1	1.32e-16	1	1.32e-16
c1cc2c(ccc3c2c(c1)c(=O)[nH]c3=O)N	ZINC00008558	Poly [ADP-ribose] polymerase 1	4	1	4	Peripheral blood mononuclear cell	8.67e-43	2	2.43e-32
c1cc(c2c(c1)[nH]c(n2)c1ccc(cc1)O)C(=O)N	ZINC00026019	Poly [ADP-ribose] polymerase 1	19	1	19	Poly [ADP-ribose] polymerase 1	3.39e-139	1	3.39e-139
c1ccc(cc1)c1cc2cccc3c2n1CCNC3=O	ZINC03832199	Poly [ADP-ribose] polymerase 1	32	1	32	Poly [ADP-ribose] polymerase 1	3.61e-26	1	3.61e-26
Cc1c2cccc3c2n(c1c1ccccc1)CCNC3=O	ZINC03832209	Poly [ADP-ribose] polymerase 1	33	1	33	Poly [ADP-ribose] polymerase 1	1.16e-22	1	1.16e-22
c1cc2cc(n3c2c(c1)C(=O)NCC3)c1ccc(cc1)F	ZINC03832203	Poly [ADP-ribose] polymerase 1	29	1	29	Poly [ADP-ribose] polymerase 1	8.82e-24	1	8.82e-24
c1cc2cc(n3c2c(c1)C(=O)NCC3)c1ccc(cc1)Cl	ZINC03832201	Poly [ADP-ribose] polymerase 1	29	1	29	Poly [ADP-ribose] polymerase 1	4.14e-24	1	4.14e-24
Cc1c2cccc3c2n(c1c1ccc(cc1)F)CCNC3=O	ZINC03832211	Poly [ADP-ribose] polymerase 1	30	1	30	Poly [ADP-ribose] polymerase 1	6.51e-20	1	6.51e-20
COc1ccc(cc1)c1cc2cccc3c2n1CCNC3=O	ZINC03832202	Poly [ADP-ribose] polymerase 1	27	1	27	Poly [ADP-ribose] polymerase 1	6.22e-23	1	6.22e-23
C[NH2+]Cc1cccc(c1)c1cc2cccc3c2n1CCNC3=O	ZINC03832206	Poly [ADP-ribose] polymerase 1	30	1	30	Poly [ADP-ribose] polymerase 1	1.05e-18	1	1.05e-18
C[NH2+]Cc1ccc(cc1)c1cc2cccc3c2n1CCNC3=O	ZINC03832208	Poly [ADP-ribose] polymerase 1	31	1	31	Poly [ADP-ribose] polymerase 1	3.01e-21	1	3.01e-21
c1cc2c(c(n3c2c(c1)C(=O)NCC3)c1ccc(cc1)F)C#N	ZINC03832215	Poly [ADP-ribose] polymerase 1	26	1	26	Poly [ADP-ribose] polymerase 1	6.72e-17	1	6.72e-17
C[NH+](C)Cc1cccc(c1)c1cc2cccc3c2n1CCNC3=O	ZINC03832205	Poly [ADP-ribose] polymerase 1	30	1	30	Poly [ADP-ribose] polymerase 1	4.55e-18	1	4.55e-18
C[NH+](C)Cc1ccc(cc1)c1cc2cccc3c2n1CCNC3=O	ZINC03832207	Poly [ADP-ribose] polymerase 1	31	1	31	Poly [ADP-ribose] polymerase 1	5.48e-20	1	5.48e-20
c1cc2c(c(n3c2c(c1)C(=O)NCC3)c1ccc(cc1)F)/C=N/O	ZINC03832214	Poly [ADP-ribose] polymerase 1	31	1	31	Poly [ADP-ribose] polymerase 1	1.29e-15	1	1.29e-15
C/C(=N/O)/c1c2cccc3c2n(c1c1ccc(cc1)F)CCNC3=O	ZINC03832216	Poly [ADP-ribose] polymerase 1	27	1	27	Poly [ADP-ribose] polymerase 1	6.45e-16	1	6.45e-16
c1ccc(cc1)C(=O)c1cn2c3c1cccc3C(=O)NCC2	ZINC03832196	Poly [ADP-ribose] polymerase 1	16	1	16	Poly [ADP-ribose] polymerase 1	5.73e-18	1	5.73e-18
c1ccc(cc1)[C@H](c1cn2c3c1cccc3C(=O)NCC2)O	ZINC03832194	Poly [ADP-ribose] polymerase 1	14	1	14	Poly [ADP-ribose] polymerase 1	1.32e-15	1	1.32e-15
c1ccc(cc1)/C(=N/O)/c1cn2c3c1cccc3C(=O)NCC2	ZINC03832197	Poly [ADP-ribose] polymerase 1	17	1	17	Poly [ADP-ribose] polymerase 1	2.59e-16	1	2.59e-16
